# Supplementary material for: Prevalence and factors associated with latent autoimmune diabetes in adults (LADA): a cross-sectional study
Source: BMC Endocr Disord. 2022 Jul 8;22:175. doi: 10.1186/s12902-022-01089-1 (PMC9270809; doi:10.1186/s12902-022-01089-1)
Supplement: Supplementary file 1 — Additional file 1. [file 12902_2022_1089_MOESM1_ESM.xlsx]

## Sheet: Sheet1
id	date	sex	age	alcohol	no_alcohol_week	cigarette	no_cigarette_per_week	db_family_history	weight	height	bmi	age_onset_diabetes	weight_diagnosis	height_diagnosis	bmi_diagnosis	symptoms_b4_diagnosis	freq_urination	ketonuria	blurred_vision	increasing_thirst	HIV_status	TB_status	HBA1C_test	fasting_bs_level_diagnosis	unit_fbs_diagnosis	fasting_bs_recently	unit_fbs_recently	duaration_diabetes	dietary_restriction	oral_hypoglycaemia	oral_hypoglycaemia_class	oral_hypoglycaemia_class2	insulin_treatments	insulin_months	glycaemic_control	retinopathy	neuropathy	nephropathy	dm_foot	hypertension	hyp_duration	gad_level	interpretation results	lada_status
AM01	14-04-2021	1	71	2		2		2	48	152	31.5	66	53	152	34.8	1	1	2	1	1	2	2		22	2	14.3	2	56	1	1	3	2	2		1	2	2	2	2	2			6.25-200ng/ml
AM02	14-04-2021	1	54	2		2		2	58	154	24.4	54	60	154	24.4	1	1	2	1	1	2	2		29.8	2	11.2	2	8	1	1	3	1	2		1	2	1	2	2	1		139.995	6.25-200ng/ml	2
AM03	14-04-2021	1	58	1	60	1	24	1	48	166	17.4	56	65	166	23.5	1	1	2	1	1	2	2		29.5	2	9.8	2	24	1	1	3	1	2		1	1	1	2	2	2		133.253	6.25-200ng/ml	2
AM04	14-04-2021	1	38	2		2		2	43	156	17.6	34	40	156	16.4	1	1	2	1	1	2	2		15	2	20.7	2	48	1	1	2		2		2	1	2	2	2	2		148.835	6.25-200ng/ml	2
AM05	14-04-2021	1	40	2		2		2	57	161	21.9	35	95	161	36.6	1	1	2	1	2	2	2		17	2	27.7	2	60	1	1	3	2	2		2	1	1	2	2	2		138.347	6.25-200ng/ml	2
AM06	14-04-2021	1	33	2		2		2	67	151	29.3	32	80	151	35	1	1	2	1	1	2	2		26.8	2	4.4	2	14	1	1	2		2		1	1	1	2	2	2		139.546	6.25-200ng/ml	2
AM07	16-04-2021	1	62	2		2		2	58	153	24.7	58	62	153	26.4	2	2	2	2	2	2	2		33	2	6.5	2	48	1	1	3	1	2		1	1	1	2	1	2		145.689	6.25-200ng/ml	2
AM08	16-04-2021	1	68	2		2		2	80	157	32.4	65	92	157	37.3	1	1	2	1	2	2	2		18	2	8.2	2	36	1	1	3	2	2		1	1	1	2	2	1	3	121.341	6.25-200ng/ml	2
AM09	16-04-2021	2	56	1	14	2		2	73	172	24.6	56	78	172	26.3	1	1	2	1	1	2	2		15.8	2	9.3	2	9	1	1	3	2	2		1	1	1	2	2	2		109.13	6.25-200ng/ml	2
AM10	16-04-2021	2	53	2		2		2	54	160	21	51	68	160	26.5	1	1	2	1	1	2	2		28.9	2	17.3	2	24	1	1	3	2	2		2	1	1	2	1	2		124.937	6.25-200ng/ml	2
AM11	16-04-2021	2	46	2		2		2	65	150	28.9	40	80	150	35.5	1	1	2	1	2	2	2		15.9	2	6.9	2	48	1	1	2		2		1	2	2	2	2	2			6.25-200ng/ml
AM12	16-04-2021	1	44	2		2		2	79	158	31.6	43	82	158	32.8	1	1	2	1	2	2	2		18.9	2	7.5	2	12	1	1	3	2	2		1	1	1	2	1	2		107.257	6.25-200ng/ml	2
AM13	16-04-2021	1	59	2		2		2	67	170	23.1	58	75	170	25.9	1	1	2	1	2	2	2		33.2	2	25.2	2	36	1	2			2		2	1	1	2	1	2	2	50.7709	6.25-200ng/ml	2
AM14	16-04-2021	2	64	2		2		1	85	161	37	63	89	161	34.3	2	2	2	2	2	2	2		27.2	2	5.9	2	12	1	2			2		1	1	1	2	1	2		136.774	6.25-200ng/ml	2
AM15	16-04-2021	2	37	1	9	2		2	80	185	23.3	35	95	185	27.7	1	1	1	1	2	2	2		27	2	8.4	2	8	1	1	3	2	2		1	1	1	2	1	2		134.301	6.25-200ng/ml	2
AM16	16-04-2021	2	54	1	10	2		2	80	158	32	52	92	158	36.8	1	1	2	1	1	2	2		19.8	2	8.8	2	24	1	1	2		2		1	1	1	2	1	2		144.115	6.25-200ng/ml	2
AM17	16-04-2021	2	42	2		2		2	75	153	32	41	79	158	31.6	1	1	2	1	1	2	2		17	2	10.2	2	12	1	1	2		2		2	2	2	2	2	2			6.25-200ng/ml
AM18	19-04-2021	1	50	2		2		2	73	159	28.8	45	78	159	30.8	1	1	2	1	1	2	2		25.7	2	18.2	2	60	1	1	2		2		2	1	1	2	2	2		130.631	6.25-200ng/ml	2
AM19	19-04-2021	2	32	2		2		2	53	157	21.5	30	75	157	30.4	1	1	2	1	2	2	2		12.2	2	17.7	2	24	1	1	3	2	2		2	1	1	2	2	2		127.11	6.25-200ng/ml	2
AM20	19-04-2021	1	61	2		2		2	72	159	28	60	68	159	26.8	1	1	2	1	1	2	2		19.5	2	12.3	2	12	1	2			2		2	1	1	1	2	2		103.137	6.25-200ng/ml	2
AM21	19-04-2021	1	41	2		2		2	69	158	27.6	37	111	158	44.4	1	1	2	1	1	2	2		29.5	2	10.1	2	48	1	1	2		2		1	1	1	2	1	1	4	116.397	6.25-200ng/ml	2
AM22	19-04-2021	2	40	1	10	1	10	2	60	162	22.8	40	78	162	29.7	1	1	2	1	1	2	2		33	2	36	2	8	1	1	2		2		2	1	2	2	1	2		160.372	6.25-200ng/ml	2
AM23	19-04-2021	1	55	2		2		2	65	157	26.3	53	65	157	26.3	1	1	2	1	1	2	2		28.2	2	19.1	2	60	1	1	2		2		2	2	2	2	2	2		93.0231	6.25-200ng/ml	2
AM24	19-04-2021	2	50	1	3	1	60	2	71	168	25.1	47	76	171	25.9	1	1	2	1	1	1	2		21.2	2	11	2	48	1	1	2		2		2	1	1	2	2	1	3	38.6346	6.25-200ng/ml	2
AM25	19-04-2021	1	33	2		2		1	50	161	19.2	31	61	161	23.5	1	1	2	1	1	2	2		35	2	5.7	2	24	1	1	2		2		1	1	2	1	1	2		121.94	6.25-200ng/ml	2
AM26	19-04-2021	1	57	2		2		2	72	162	27.4	54	87	162	33.1	1	1	2	1	1	2	2		27	2	13	2	36	1	1	2		2		1	1	1	2	1	2			6.25-200ng/ml
AM27	19-04-2021	2	56	1	4	1	60	2	78	167	27.9	52	89	167	31.9	1	1	2	1	1	1	1		31.2	2	7.2	2	48	1	1	3	1	2		1	1	1	2	2	1	4	108.606	6.25-200ng/ml	2
AM28	19-04-2021	2	42	2	3	1	80	1	70	168	24.8	40	70	168	24.8	1	1	2	1	1	2	2		29.2	2	5.6	2	17	1	1	2		2		1	1	1	2	2	2		126.585	6.25-200ng/ml	2
AM29	19-04-2021	2	47	2		2		2	55	158	22	47	75	158	30	1	1	2	1	1	2	2		17.9	2	12.4	2	7	1	1	2		2		2	1	1	2	2	2		135.725	6.25-200ng/ml	2
AM30	19-04-2021	2	41	1	70	1	50	2	68	172	22.9	39	89	172	30	1	1	2	2	1	2	2		16.2	2	11	2	36	1	1	2		2		1	1	1	2	2	2		214.042	6.25-200ng/ml	1
AM31	21-02-0021	1	53	1	27	2		1	61	152	26.4	51	76	152	32.8	1	1	2	1	1	2	2		17.2	2	8.5	2	36	1	1	2		2		1	1	1	2	2	1	3		6.25-200ng/ml
AM32	21-04-2021	2	45	2		1	200	1	55	158	22	42	62	158	24.8	1	1	2	1	1	2	2		29.2	2	10.7	2	36	1	1	2		2		1	1	1	2	2	1	1	119.843	6.25-200ng/ml	2
AM33	21-04-2021	1	65	1	5	2		2	62	160	24.2	64	75	160	29.2	1	1	2	1	2	2	2		24	2	9	2	12	1	2			2		1	1	1	1	2	1	1	108.306	6.25-200ng/ml	2
AM34	21-04-2021	1	40	1	21	2		2	85	166	30.8	37	89	166	32.9	1	1	2	1	1	1	2		18	2	12	2	36	1	1	2		2		1	1	1	2	2	1	2	104.036	6.25-200ng/ml	2
AM35	21-04-2021	1	43	2		2		2	44	154	32.2	41	45	154	18.9	1	1	2	1	1	1	2		11.2	2	7.2	2	12	1	1	2		2		1	1	1	2	2	1	10	125.162	6.25-200ng/ml	2
AM36	24-04-2021	2	54	2		2		2	88	160	34.3	54	89	160	34.7	1	1	2	1	1	2	2		18	2	9.3	2	7	1	1	2		2		1	1	1	2	2	1	2	93.2479	6.25-200ng/ml	2
AM37	24-04-2021	1	73	2		2		1	57	151	24.9	73	60	151	26.3	1	1	2	1	1	2	2		14.9	2	10.2	2	8	1	1	2		2		2	1	1	2	2	1	5	107.482	6.25-200ng/ml	2
AM38	24-04-2021	1	44	2		1	100	2	58	160	22.6	41	89	160	34.7	1	1	1	2	1	2	2		27.2	2	27.1	2	11	1	1	2		2		2	1	1	2	2	2		110.628	6.25-200ng/ml	2
AM39	24-04-2021	2	36	1	21	2		2	46	168	16.2	33	85	168	30.1	1	1	2	1	1	2	2		28.8	2	24.4	2	36	1	1	2		2		2	1	1	2	2	2		108.905	6.25-200ng/ml	2
AM40	24-04-2021	1	61	2	5	1		1	67	151	29.3	59	70	151	30.7	1	1	2	1	1	1	1		21.5	2	6.4	2	24	1	2			1	12	1	1	1	2	2	1	7	127.409	6.25-200ng/ml	2
AM41	24-04-2021	2	61	2		1	160	1	65	172	21.9	58	63	172	21.2	1	1	2	1	1	2	2		34.2	2	10.4	2	36	1	1	2		2		2	1	1	2	2	1	6		6.25-200ng/ml
AM42	24-04-2021	1	52	2		2		1	61	161	23.5	50	77	161	29.7	1	1	2	1	1	2	2		22.5	2	6.4	2	24	1	1	2		2		1	1	1	1	2	1	5		6.25-200ng/ml
AM43	24-04-2021	2	37	1	2	1	3	1	68	159	26.8	36	74	159	29.2	1	1	2	1	2	2	2		33.2	2	12.4	2	48	1	2			2		1	1	1	2	1	2		28.5872	6.25-200ng/ml	2
AM44	24-04-2021	1	71	2	2	2		1	25	148	11.4	71	30	148	13.6	1	1	2	1	1	2	2		17.7	2	20.1	2	6	1	1	2		2		2	1	1	2	2	2		84.0333	6.25-200ng/ml	2
AM45	23-04-2021	2	52	1	4	1	20	2	80	159	31.6	48	84	159	33.2	1	1	2	1	1	2	2		17	2	9.8	2	60	1	1	2		2		1	1	1	2	2	1	7	142.317	6.25-200ng/ml	2
AM46	23-04-2021	2	66	1	49	1	140	1	52	160	20.3	66	60	160	23.4	1	1	2	1	1	2	2		19.8	2	18.2	2	9	1	1	2		2		2	1	1	2	2	1	1	154.004	6.25-200ng/ml	2
AM47	23-04-2021	1	59	1	2	2		1	87	158	34.8	57	88	159	34.8	1	1	2	1	1	1	1		32	2	14.5	2	24	1	1	2		2		1	1	1	2	2	1	2	137.448	6.25-200ng/ml	2
AM48	23-04-0221	2	38	2		2		1	48	161	18.5	37	56	161	21.6	1	1	2	1	1	2	2		28.2	2	9.2	2	12	1	2			2		1	1	1	2	1	1	11	137.223	6.25-200ng/ml	2
AM49	23-04-2021	1	44	2		2		2	87	158	34.8	40	89	159	35.2	1	1	2	1	2	2	2		22.2	2	11	2	48	1	1	2		2		1	1	1	2	2	1	2		6.25-200ng/ml
AM50	23-04-2021	2	58	2		2		2	62	159	24.5	56	64	159	25.3	1	1	2	1	1	2	2		18.2	2	9	2	24	1	1	2		2		1	1	1	2	2	2		136.774	6.25-200ng/ml	2
AM51	23-04-2021	2	52	2		2		2	65	159	25.7	51	58	159	22.9	1	1	2	1	1	2	2		31.2	2	6.2	2	24	1	1	2		2		1	1	1	2	1	1	2	115.348	6.25-200ng/ml	2
AM52	28-04-2021	1	54	2		2		2	66	158	26.4	53	66	158	26.4	1	1	2	1	1	2	2		7.9	2	14	2	12	1	2			2		2	1	1	1	2	2		130.031	6.25-200ng/ml	2
AM53	28-04-2021	2	34	2		2		2	68	161	26.2	34	80	161	30.8	1	1	2	1	1	2	2		18.9	2	5.7	2	6	1	1	2		2		1	1	1	2	2	2			6.25-200ng/ml
AM54	28-04-2021	1	48	2		2		2	74	161	28.5	46	726	161	27.7	1	1	2	1	1	2	2		22.3	2	9.1	2	48	1	1	2		2		1	1	1	2	1	1	2		6.25-200ng/ml
AM55	28-04-2021	1	34	2		2		2	83	170	28.7	34	83	170	28.7	1	1	2	1	1	2	2		15.8	2	12.9	2	8	1	1	2		2		2	1	1	2	2	2			6.25-200ng/ml
AM56	28-04-2021	1	75	1	20	2		2	74	148	33.7	70	93	148	42.4	1	1	2	1	2	2	2		24	2	8.4	2	60	1	1	2		2		1	1	1	1	2	2		221.203	6.25-200ng/ml	1
AM57	28-04-2021	1	38	1	10	2		2	87	158	34.8	36	81	158	32.4	1	1	2	1	1	2	2		30.2	2	12.1	2	24	1	2			2		1	1	1	2	2	2		132.279	6.25-200ng/ml	2
AM58	28-02-2021	1	50	1	3	1	40	2	87	151	38.1	45	85	151	37.2	2	2	2	2	2	2	2		22.4	2	7.5	2	60	1	1	2		2		1	1	1	2	2	1	5	81.1865	6.25-200ng/ml	2
AM59	28-04-2021	1	51	1	4	2		2	65	159	25.7	52	65	159	25.7	1	1	1	2	1	1	1		29.5	2	5.2	2	12	1	1	2		2		2	1	1	1	2	1	1	124.038	6.25-200ng/ml	2
AM60	30-04-2021	2	34	2		2		2	48	168	17	33	50	169	17.5	1	1	2	1	1	1	1		25.5	2	8.5	2	12	1	1	2		2		1	1	1	2	2	2			6.25-200ng/ml
AM61	30-04-2021	1	58	2		2		2	83	160	32.4	55	110	160	42.9	1	1	2	1	1	2	2		16	2	17.9	2	36	1	1	2		2		2	1	1	1	2	1	3	66.4282	6.25-200ng/ml	2
AM62	30-04-2021	1	60	2		2		1	52	140	26.5	59	55	140	30.1	1	1	2	1	1	2	2		20.5	2	7.6	2	12	1	1	2		2		1	1	1	1	2	2		113.026	6.25-200ng/ml	2
AM63	30-04-2021	1	45	1	2	2		2	76	156	31.2	41	80	156	32.8	1	1	2	1	1	2	2		24.2	2	17.1	2	48	1	1	2		2		2	1	1	2	2	1	4	215.06	6.25-200ng/ml	1
AM64	30-04-2021	2	54	1	30	1	20	1	78	173	26	53	72	173	24	1	1	2	1	1	1	2		19.5	2	7	2	12	1	1	3	1	2		1	1	1	2	2	1	1	111.752	6.25-200ng/ml	2
AM65	30-04-2021	2	66	2		2		2	70	152	30.2	64	63	152	27.2	1	1	2	1	1	1	2		22.4	2	9.2	2	24	1	1	2		2		1	1	1	2	2	1	2	132.006	6.25-200ng/ml	2
AM66	30-04-2021	2	58	1	10	1	160	1	60	160	23.4	57	88	160	34.3	1	1	2	1	1	1	2		30.2	2	16.3	2	12	1	1	2		2		2	1	1	2	2	1	5	125.461	6.25-200ng/ml	2
AM67	30-04-2021	2	36	1	3	2		1	53	160	20.7	36	50	160	19.5	1	1	1	2	1	2	2		20.6	2	18.3	2	7	1	1	1		2		2	1	1	1	2	2		154.108	6.25-200ng/ml	2
AM68	30-04-2021	1	68	1	4	2		2	83	153	35.4	67	132	153	56.3	1	1	2	1	1	2	2		22.8	2	15.2	2	12	1	1	2		2		2	1	1	2	2	1	20		6.25-200ng/ml
AM69	30-05-2021	2	52	2		2		1	54	152	23.3	48	64	152	27.7	1	1	2	1	1	2	2		33	2	13.4	2	48	1	1	2		2		1	1	1	2	2	2			6.25-200ng/ml
AM70	30-04-2021	1	43	1	3	2		1	76	168	26.9	39	71	168	25.1	1	1	2	1	1	1	1		15	2	12	2	36	1	1	1		2		2	1	1	2	2	2		119.019	6.25-200ng/ml	2
AM71	30-04-2021	1	41	1	5	2		1	85	166	30.8	38	100	166	32.6	1	1	2	2	1	2	2		17	2	14.9	2	52	1	1	2		2		2	1	1	2	2	2		130.331	6.25-200ng/ml	2
AM72	30-04-2021	2	51	1	24	2		2	62	168	21.9	50	59	168	20.9	1	1	2	1	1	2	2		24.6	2	9.4	2	8	1	1	2		2		1	1	1	2	2	1		116.621	6.25-200ng/ml	2
AM73	30-04-2021	2	68	2		2		1	84	164	31.2	63	92	164	34.2	1	1	2	1	1	2	2		33	2	12.8	2	48	1	2			2		1	2	1	2	2	1	1	119.244	6.25-200ng/ml	2
AM74	30-04-2021	1	67	1	7	1	12	1	64	172	21.6	62	80	172	27	1	1	2	1	1	2	2		28.4	2	9.2	2	60	1	1	1		2		1	2	1	2	2	1	4	106.583	6.25-200ng/ml	2
AM75	30-04-2021	2	66	2		2		1	72	161	27.7	65	80	159	31.6	1	1	2	1	1	1	2		22.4	2	10	2	12	1	1	1		2		1	1	1	1	2	1	1	102.612	6.25-200ng/ml	2
AM76	30-04-2021	2	54	1	20	1	240	1	78	162	29.7	50	99	162	37.7	1	1	1	2	2	1	2		28.2	2	6.2	2	48	1	1	3	2	2		1	1	1	2	2	1	2	81.3363	6.25-200ng/ml	2
AM77	30-04-2021	2	38	1	12	2		1	62	158	24.8	34	68	158	27.2	1	1	2	1	1	1	2		32.4	2	8.9	2	48	1	2			1	12	1	2	1	2	2	2			6.25-200ng/ml
AM78	2021-03-05	1	58	2		1	5	1	76	160	29.6	53	78	160	30.4	1	1	1	1	1	2	2		28.6	2	10.2	2	60	1	1	1		2		2	1	1	2	2	1	6	97.2933	6.25-200ng/ml	2
AM79	2021-03-05	1	63	1	3	2		1	95	155	39.5	62	98	155	40.7	1	1	1	1	1	2	2		28.2	2	14.2	2	13	1	1	2		2		2	1	1	2	2	2			6.25-200ng/ml
AM80	2021-03-05	2	45	1	14	1	20	1	35	156	14.3	44	45	156	18.4	1	1	1	1	1	2	2		19.2	2	5.9	2	11	1	1	2		2		1	1	1	2	2	1	2	98.2672	6.25-200ng/ml	2
AM81	2021-03-05	1	80	1	3	2		2	65	146	30.4	78	78	146	36.5	1	1	2	1	2	2	2		33.5	2	12.9	2	24	1	1	2		2		1	1	1	1	2	2	10	206.969	6.25-200ng/ml	1
AM82	2021-03-05	2	61	1	8	2		1	76	172	25.6	59	89	172	30	1	1	1	1	1	2	2		30.5	2	13	2	24	1	1	1		2		1	1	1	2	2	1	2	135.95	6.25-200ng/ml	2
AM83	2921-04-05	2	47	1	24	2		1	73	162	27.8	45	80	163	30.1	1	1	2	1	1	2	2		30.2	2	9	2	36	1	1	1		2		2	1	2	1	1	1	2	150.783	6.25-200ng/ml	2
AM84	2021-04-05	1	58	2		2		1	76	174	25.1	54	92	174	30.3	1	1	2	1	1	1	1		23.2	2	10.2	2	60	1	1	2		2		1	1	1	2	2	2		128.308	6.25-200ng/ml	2
AM85	2021-04-05	2	43	2		2		1	93	170	32.1	40	102	170	32.5	1	1	2	1	1	2	2		28.4	2	14.6	2	48	1	1	2		2		1	1	2	2	2	1	0.16	113.775	6.25-200ng/ml	2
AM86	2021-04-05	1	65	1	16	1	20	1	72	154	30.3	62	88	154	37.1	1	1	2	1	1	1	1		32.4	2	9.6	2	48	1	1	2		2		1	1	1	2	2	2		159.473	6.25-200ng/ml	2
AM87	2021-04-05	2	71	1	35	1	7	2	94	167	33.7	71	90	167	32.2	1	2	2	1	1	1	2		16.1	2	8.6	2	8	1	1	2		2		1	1	1	2	2	1	8	144.865	6.25-200ng/ml	2
AM88	2021-04-05	1	48	2		2		1	82	156	33.6	45	75	156	30.8	1	1	2	1	1	2	2		33.3	2	12.4	2	49	1	1	2		2		1	1	2	2	2	1	3		6.25-200ng/ml
AM89	2021-04-05	2	46	2		2		1	93	182	28	43	96	182	28.9	1	1	2	1	1	2	2		28	2	13	2	48	1	1	2		2		1	1	1	2	2	2		87.4794	6.25-200ng/ml	2
AM90	2021-04-05	2	70	2		2		2	54	156	22.1	68	54	156	22.1	1	1	2	1	1	2	2		16.8	2	10.3	2	24	1	1	2		2		1	1	1	2	2	1	2	126.36	6.25-200ng/ml	2
AM91	2021-04-05	2	72	2		2		1	84	166	30.4	69	90	166	32.6	1	1	2	1	1	2	2		24.8	2	12.4	2	36	1	2			2		2	1	1	2	2	2			6.25-200ng/ml
AM92	2021-05-05	1	35	2		2		2	67	149	30.1	24	81	149	36.4	1	1	2	1	1	2	2		28.2	2	9.6	2	24	1	1	2		2		1	1	1	2	2	1		147.786	6.25-200ng/ml	2
AM93	2021-05-05	1	50	1	3	2		1	85	160	33.2	50	105	160	41	1	1	2	1	1	2	2		23.6	2	4.2	2	8	1	1	2		2		1	1	1	2	2	1	2		6.25-200ng/ml
AM94	2021-05-05	1	38	2		2		1	60	159	23.7	34	92	159	36.3	1	1	1	1	2	1	2		28.2	2	12.1	2	48	1	1	2		2		1	1	1	1	2	2		124.937	6.25-200ng/ml	2
AM95	2021-06-05	2	74	2		2		2	92	158	36.8	71	78	158	31.2	1	1	2	1	1	2	2		28.4	2	6	2	48	1	1	2		2		1	1	1	2	2	1	1	132.279	6.25-200ng/ml	2
AM96	2021-05-05	1	39	2		2		1	72	160	28.1	38	80	160	31.5	1	1	1	1	2	2	2		28.2	2	19	2	12	1	1	2		2		1	1	1	2	2	2		203.556	6.25-200ng/ml	1
AM97	2021-07-05	1	52	2		2		2	63	158	25.2	50	70	159	27.6	1	1	2	1	1	2	2		27.9	2	17.9	2	24	1	1	2		2		2	1	1	2	2	1	2	110.726	6.25-200ng/ml	2
AM98	2021-07-05	1	52	1	4	2		2	63	167	22.5	48	75	167	26.8	1	1	2	1	1	2	2		29.9	2	7.2	2	48	1	1	2		2		1	1	1	2	2	2		92.2216	6.25-200ng/ml	2
AM99	2021-07-05	2	47	1	20	2		1	53	160	20.7	44	73	160	28.5	1	1	2	1	1	2	2		14.2	2	23.9	2	36	1	1	2		2		2	1	1	2	2	1		104.661	6.25-200ng/ml	2
AM100	2021-07-05	1	42	2		2		1	72	158	28.8	79	79	159	31.2	1	1	2	1	1	2	2		19.8	2	7.4	2	12	1	1	3	1	2		1	1	1	2	1	2		28.5872	6.25-200ng/ml	2
AM101	26-05-2021	1	50	2		2		2	93	164	34.5	45	80	164	29.7	1	2	2	1	2	2	2	9.5	13	2	15.2	2	60	1	1	3	1	2		1	2	2	2	1	1	2	129.333	6.25-200ng/ml	2
AM102	26-05-2021	1	66	2	2	2	2	2	89	161	34.3	62	92	161	35.4	1	1	2	1	1	2	2	12.1	25	2	9.8	2	56	1	1	3	2	1	12	1	2	2	2	1	1	2	161.305	6.25-200ng/ml	2
AM103	26-05-2021	1	62	1	12	2		2	80	175	26.1	60	83	175	27.1	1	2	2	1	2	2	2	9.1	10	2	4.7	2	24	1	1	3	2	2		1	1	2	2	2	1	0.6	157.398	6.25-200ng/ml	2
AM104	26-05-2021	1	51	2		2		2	75	165	27.5	46	80	165	29.3	1	2	2	1	2	1	1		28	2	9.9	2	52	1	1	3	1	2		1	2	2	2	2	1	1	37.9422	6.25-200ng/ml	2
AM105	26-05-2021	1	55	2		2		2	63	155	26.2	52	70	155	29.1	1	1	2	1	1	2	2	11.3	18	2	9.7	2	36	1	1	3	1	2		1	2	2	2	1	2		23.5499	6.25-200ng/ml	2
AM106	26-05-2021	1	66	2		2		2	79	167	28.3	63	87	167	31.2	1	2	2	1	2	2	2	8	22	2	8.8	2	36	1	1	3	1	2		1	2	2	2	1	1	1	105.38	6.25-200ng/ml	2
AM107	26-05-2021	1	55	2		2		1	79	159	31.2	52	33.6	159	33.6	1	1	2	1	1	2	2	12.309	9	2	21	2	36	1	1	2		2		2	2	2	2	1	1	6	203.248	6.25-200ng/ml	1
AM108	26-05-2021	1	71	1		2		2	80	166	29.03	71	83	166	30.1	1	1	2	1	1	2	2	8.3	35	2	5.4	2	8	1	1	3	1	2		1	2	2	2	2	1	0.6	27.9539	6.25-200ng/ml	2
AM109	26-05-2021	1	61	2		2		1	80	156	32.8	61	83	156.2	34.1	1	1	2	1	1	2	2	8.4	25	2	6.3	2	10	1	1	3	1	2		1	2	2	1	2	1	10	14.7953	6.25-200ng/ml	2
AM110	26-05-2021	1	66	2		2		1	66	151	28.7	61	70	151	30.7	1	1	2	1	1	2	2	9.2907	15	2	9.7	2	56	1	1	3	2	2		1	1	2	2	1	2		91.0908	6.25-200ng/ml	2
AM111	26-05-2021	1	55	2		2		2	74	156	30.4	55	73	156	29.9	1	1	2	1	1	2	2	8.26	7	2	7.3	2	6	1	2			2		1	2	1	2	1	1	1	63.3342	6.25-200ng/ml	2
AM112	26-05-2021	2	68	2		2		1	85	168	30.1	67	75	168	26.5	1	1	2	1	1	2	2	9.283	22	2	6.8	2	11	1	1	3	2	2		1	2	1	2	2	1	0.9	57.7829	6.25-200ng/ml	2
AM113	26-05-2021	1	43	1	18	2		1	43	158	30.4	42	80	158	32	1	1	2	2	1	2	2	8.7	18	2	4.8	2	14	1	1	3	1	2		1	2	1	2	1	1	0.5	104.455	6.25-200ng/ml	2
AM114	27-05-2021	1	68	1	5	2		1	77	150	34.2	65	70	150	31.1	2	2	2	2	2	2	2		24.6	2	8.7	2	36	1	2			1	3	1	2	2	2	2	1	1	31.9796	6.25-200ng/ml	2
AM115	27-05-2021	2	61	1	5	1	20	1	53	163	19.9	58	53	158	21.2	1	1	2	1	1	1	1		6.1	2	20	2	48	1	1	3	2	1	2	2	1	1	2	1	2		106.511	6.25-200ng/ml	2
AM116	27-05-2021	1	50	2		2		1	66	154	27.8	46	70	154	29.5	1	1	2	1	1	2	2	10.9	33	2	29.4	2	48	1	1	2		2		1	1	1	2	2	1	3	138.894	6.25-200ng/ml	2
AM117	27-05-2021	1	67	2		2		1	65	152	28.1	67	65	152	27.7	1	2	2	1	1	2	2		8.2	2	5.9	2	8	1	1	2		2		1	1	1	2	2	1	1	121.623	6.25-200ng/ml	2
AM118	27-05-2021	1	45	1	20	2		1	72	163	27.09	40	69	163	25.9	1	1	2	1	1	2	2	10.807	20	2	16.1	2	60	1	1	2		2		2	2	2	2	1	1	0.16	126.66	6.25-200ng/ml	2
AM119	27-05-2021	2	68	1	5	2		2	71	167	25.4	66	69	167	24.7	1	1	2	1	1	2	2	11.3	23	2	14	2	24	1	1	2		1	4	2	1	2	2	1	1	1.5	83.2778	6.25-200ng/ml	2
AM120	27-05-2021	2	56	1	21	2		1	76.5	160	29.8	52	68	160	26.5	1	1	2	2	1	1	2		7.8	2	4.9	2	48	1	1	2		2		1	2	1	2	2	1	1	77.5209	6.25-200ng/ml	2
AM121	27-05-2021	1	55	2		2		1	65	156	26.5	53	70.5	156	28.9	1	1	2	2	2	2	2	9.8	10	2	5.1	2	24	1	1	3	2	2		1	2	2	2	1	1	1.25	40.4094	6.25-200ng/ml	2
AM122	27-05-2021	1	63	1	5	2		1	60	158	24.03	59	67	158	26.8	1	1	2	1	1	2	2		18	2	5.9	2	48	1	1	3	1	2		1	2	1	2	1	1	5	57.2689	6.25-200ng/ml	2
AM123	27-05-2021	1	34	2		2		2	90	159	35.5	33	88	159	34.8	1	1	2	2	1	2	2	11.078	3	2	7.5	2	12	1	1	2		2		1	2	2	2	1	2		120.389	6.25-200ng/ml	2
AM124	27-05-2021	1	48	1	17	2		1	60	158	24.03	56	63	158	25.2	1	1	2	2	1	2	2		21	2	5.9	2	48	1	1	2		2		1	1	2	2	1	2		75.7733	6.25-200ng/ml	2
AM125	27-05-2021	1	71	2		2		1	65	159	25.9	69	67	159	26.5021	1	1	2	1	1	2	2	8.201	20	2	4.8	2	36	1	1	2		2		1	1	1	2	1	1	2	111.96	6.25-200ng/ml	2
AM126	27-05-2021	2	50	2		2		1	66	155	27.4	45	72	155	29.9	1	1	2	2	1	2	2	10.287	13	2	7.2	2	60	1	1	2		2		1	2	2	2	2	1	1.5	133.548	6.25-200ng/ml	2
AM127	27-05-2021	1	43	2		2		1	81	162.5	30.7	39	85	162.5	32.18	1	1	2	2	1	2	2	9.4	6	2	15.2	2	48	1	1	2		2		1	2	2	2	2	1	1	114.53	6.25-200ng/ml	2
AM128	27-05-2021	1	62	1	10	2		1	64	161	24.6	63	64	161	24.6	1	1	2	1	1	2	1	9.6	15	2	5.4	2	12	1	1	2		1	3	1	2	2	2	2	2		165.519	6.25-200ng/ml	2
AM129	27-05-2021	1	61	1	16	2		1	82	164	30.4	59	86	164	31.9	1	1	2	1	1	2	2		13	2	5.6	2	48	1	1	2		2		1	1	2	1	1	1	2	66.2127	6.25-200ng/ml	2
AM130	27-05-2021	1	54	2		2		2	63	153	26.9	58	60	153	25.6	1	1	2	2	1	2	2	12.1	28	2	5.2	2	60	1	1	2		2		1	1	2	2	1	2		68.3715	6.25-200ng/ml	2
AM131	27-05-2021	2	48	2		2		1	79	165.4	28.8	75	73	165.4	27.1	1	1	2	1	1	2	2	8.0248	28	2	4.4	2	48	1	1	2		1	36	1	1	2	1	1	1	1	53.8765	6.25-200ng/ml	2
AM132	27-05-2021	1	45	1		2		1	82	162	31.2	41	80	162	30.4	1	1	2	2	1	2	2		7.7	2	5.2	2	43	1	1	2		2		1	2	1	2	2	1	4	91.502	6.25-200ng/ml	2
AM133	27-05-2021	1	50	2		2		2	78	163	29.3	77	88	163	33.12	1	1	2	2	1	2	2	9.2	10	2	6.5	2	13	1	1	2		2		1	1	2	2	1	1	1	45.6523	6.25-200ng/ml	2
AM134	27-05-2021	2	67	1	20	2		1	52	158	20.8	62	50	158	20.02	1	1	2	2	1	2	2		30	2	7.6	2	60	1	1	2		2		1	1	2	2	1	1	3	98.6981	6.25-200ng/ml	2
AM135	27-05-2021	2	38	2		2		2	79	161	30.4	35	70	161	27.0051	2	2	2	2	2	2	2	10.8	12	2	12	2	36	1	1	2		1	18	2	1	2	1	1	2		67.5491	6.25-200ng/ml	2
AM136	27-05-2021	1	56	1		2		1	81.5	155.5	33.9	53	87	155	36.2	1	1	2	2	1	2	2	8.4	31	2	9.9	2	36	1	1	3	1	2		1	1	1	2	2	1	3	94.3804	6.25-200ng/ml	2
AM137	27-05-2021	1	45	2		2		2	60	152	25.9	41	59	152	25.5	1	1	2	2	1	2	2		18	2	8.7	2	48	1	1	2		2		1	1	2	2	2	2		105.997	6.25-200ng/ml	2
AM138	27-05-2021	1	46	1		2		1	75	151.5	32.6	43	81	151.5	35.2907	1	1	2	2	1	2	2		10.1	2	8.8	2	36	1	1	2		2		1	1	2	2	1	1	0.58	145.37	6.25-200ng/ml	2
AM139	27-05-2021	1	54	2		2		2	67	167	24	53	73	167	26.1	2	2	2	2	2	1	2		14	2	5.3	2	12	1	1	2		2		1	2	1	2	1	2		139.099	6.25-200ng/ml	2
AM140	27-05-2021	2	32	1		2		2	50	165	18.3	31	55	165	20.202	1	1	2	1	1	2	2	9.842	24	2	5.2	2	15	1	1	2		1	11	1	2	2	2	2	2		108.978	6.25-200ng/ml	2
AM141	2021-01-06	1	42	2		2		2	100	171	34.19	38	89	171	30.4367	1	1	2	2	1	1	1	9.2	13.7	2	6.5	2	48	1	1	2		2		1	1	1	2	2	2		98.6981	6.25-200ng/ml	2
AM142	2021-01-06	2	44	2		2		1	64	166	23.2	40	70	166	25.4	1	1	2	1	1	2	2		6.6	2	4.9	2	48	1	1	2		2		1	1	1	2	2	1	2	83.175	6.25-200ng/ml	2
AM143	2021-01-06	1	52	1	18	2		2	85	154	35.8	50	80	154	33.7	2	2	2	2	2	2	2		14.5	2	12.1	2	48	1	1	2		1	8	1	1	1	2	2	1	7	106.717	6.25-200ng/ml	2
AM144	2021-01-06	1	65	1	24	2		2	65	162	24.7	62	59	162	22.4813	2	2	2	2	2	2	2		9.9	2	11.2	2	36	1	1	2		2		1	1	1	2	2	1	1	63.5398	6.25-200ng/ml	2
AM145	2021-01-06	2	73	2		2		1	77	167.6	27.4	72	72	167	25.8	1	1	2	1	1	2	2		15.2	2	9.2	2	11	1	2			1	2	1	1	1	2	2	1	1	118.025	6.25-200ng/ml	2
AM146	2021-01-06	1	55	2		2		1	84	152	36.3	50	79	152	34.19	1	1	2	1	1	2	2		5	2	6.7	2	60	1	1	2		2		1	1	1	2	2	1	25	75.8761	6.25-200ng/ml	2
AM147	2021-01-06	1	68	2		2		1	85	153	36.3	63	80	153.3	34.04	1	1	2	1	1	1	1		10.4	2	7.2	2	60	1	2			1	4	1	1	1	2	2	1	4	125.118	6.25-200ng/ml	2
AM148	2021-01-06	1	33	1		1		1	42	165	15.3	30	58	165.8	21	1	1	2	2	1	2	2		33	2	21	2	36	1	1	2		2		1	2	1	2	2	2		50.998	6.25-200ng/ml	2
AM149	2021-01-06	2	54	1	20	2		2	89.5	168	31.7	51	80	168	28.3	1	1	2	2	1	2	2		7.2	2	5.9	2	36	1	1	2		2		1	2	2	2	2	2		99.8289	6.25-200ng/ml	2
AM150	2021-01-06	2	54	1	1	2		1	57	168	20.19	51	45	168	15.9	2	2	2	2	2	2	2		17.9	2	10.1	2	36	1	1	2		2		1	1	2	1	1	1	4	23.4471	6.25-200ng/ml	2
AM151	2021-07-06	1	82	2		2		1	53	155	22.06	78	75	155	31.2	1	2	2	2	1	2	2		12.5	2	7.3	2	48	1	1	2		2		1	2	2	2	1	1	5	86.4647	6.25-200ng/ml	2
AM152	2021-07-06	2	47	2		2		2	56	153	23.9	46	51	153	21.7865	1	2	1	1	2	2	2		23.1	2	5.1	2	48	1	2			1	2	1	2	2	2	2	2		107.95	6.25-200ng/ml	2
AM153	2021-07-06	1	46	2		2		1	67	160	26.17	46	90	160	35.15	1	2	2	1	2	2	2		26	2	15.5	2	10	1	1	2		2		1	2	2	2	2	1	10	114.118	6.25-200ng/ml	2
AM154	2021-07-06	1	36	2		2		2	51	163	19.1	32	70	163	26.3	1	1	2	1	1	2	2		14	2	6	2	44	1	1	2		2		1	1	1	2	2	2		69.2968	6.25-200ng/ml	2
AM155	2021-07-06	1	65	2		2		2	67	150	29.7	62	68	150	30.2	1	1	2	1	1	2	2		33	2	6.3	2	36	1	1	2		2		1	2	2	2	2	2		4.63431	6.25-200ng/ml	2
AM156	2021-07-06	2	44	2		2		1	89	151	39	39	70	151	30.7	1	1	2	1	1	2	2		17	2	5.1	2	60	1	1	2		2		2	2	2	2	2	2		102.81	6.25-200ng/ml	2
AM157	2021-07-06	2	48	2		2		2	56	156	23.01	47	60	156	24.6548	1	1	2	1	1	2	2		25	2	5.8	2	36	1	1	2		2		2	2	2	2	1	2		119.773	6.25-200ng/ml	2
AM158	2021-07-06	1	65	2		2		2	60	147	27.7662	60	78	147	36.0961	1	1	2	1	1	2	2		19.2	2	6.8	2	60	1	1	3	2	2		2	1	2	2	2	1	7	36.7085	6.25-200ng/ml	2
AM159	2021-07-06	1	68	2		2		2	63	151	27.6304	63	70	151	30.7004	1	1	2	2	1	2	2		28	2	8.5	2	60	1	1	1		2		2	2	2	2	1	1	1	70.8388	6.25-200ng/ml	2
AM160	2021-07-06	1	65	2		2		2	89	156	36.5713	59	102	156	41.9132	1	1	2	1	1	2	2		19	2	6.5	2	60	1	1	3	2	2		2	1	2	2	2	1	6	85.8479	6.25-200ng/ml	2
AM161	2021-07-06	1	67	2		2		2	82	153	35.0293	55	70	153	29.903	1	1	2	1	2	2	2		25	2	9	2	24	1	1	3	2	2		2	2	1	2	2	1	2	85.5395	6.25-200ng/ml	2
AM162	2021-07-06	2	69	2		2		2	56	156	23.0112	64	69	156	28.3531	1	1	1	2	1	1	2		31.2	2	5.3	2	60	1	1	3	1	2		2	1	2	2	2	1	8	202.014	6.25-200ng/ml	1
AM163	2021-07-06	2	76	2		2		2	71	161	27.3909	71	60	161	23.1473	1	1	1	1	1	2	2		29.5	2	6.8	2	60	1	1	3	1	2		1	1	2	2	1	1	5	153.8	6.25-200ng/ml	2
AM164	2021-07-06	2	65	2		2		1	100	171	34.1986	59	110	171	37.6184	1	1	1	2	1	2	2		27	2	4.4	2	60	1	1	3	1	2		1	2	2	2	2	1	5	146.193	6.25-200ng/ml	2
AM165	2021-07-06	2	67	2		2		2	63	161	24.3046	65	66	161	25.462	1	1	1	2	1	2	2		28.3	2	17	2	24	1	1	3	1	2		1	1	1	2	1	1	2	128.408	6.25-200ng/ml	2
AM166	2021-07-06	1	38	2		2		2	60	155	24.974	36	70	155	29.1363	1	1	2	1	1	2	2		21.5	2	10.7	2	24	1	2			1	18	1	1	1	2	1	1	0.16	110.623	6.25-200ng/ml	2
AM167	2021-07-06	1	62	2		1		2	68	168	24.093	59	71	168	25.1559	1	1	2	1	1	2	2		30.2	2	6.2	2	36	1	1	3	1	2		1	1	2	2	2	1	2	98.8009	6.25-200ng/ml	2
AM168	2021-07-06	1	63	2		2		2	102	158	40.8588	58	120	158	48.0692	1	1	2	1	1	2	2		20	2	6.2	2	60	1	1	1		2		1	1	1	1	2	1	3	97.6701	6.25-200ng/ml	2
AM169	2021-07-06	1	71	2		2		1	94	152	40.6856	69	110	152	47.6108	1	1	2	1	1	2	2		23.2	2	5.1	2	36	1	1	3	1	2		1	1	1	2	1	1	35	80.9134	6.25-200ng/ml	2
AM170	2021-07-06	1	69	2		2		1	72	145	34.2449	66	90	145	42.8062	1	1	2	1	1	2	2		33.1	2	5.1	2	36	1	1	3	1	2		1	1	2	2	2	1	7	120.698	6.25-200ng/ml	2
AM171	2021-07-06	1	58	2		2		2	68	154	28.6726	55	80	164	29.7442	1	1	2	1	1	2	2		16	2	5.6	2	36	1	1	1		2		1	1	1	2	1	1	2	135.296	6.25-200ng/ml	2
AM172	2021-07-06	1	56	2		2		1	60.1	161	23.1858	54	75	161	28.9341	1	1	2	1	1	2	2		33	2	10	2	24	1	1	3	1	2		2	1	1	2	1	2		105.483	6.25-200ng/ml	2
AM173	2021-07-06	1	42	2		2		1	73	164	27.1416	37	89	164	33.0904	1	1	2	1	1	2	2		20.2	2	7.4	2	60	1	1	3	1	2		1	2	2	2	2	2		259.583	6.25-200ng/ml	1
AM174	2021-07-06	2	54	2		2		2	92	172.5	30.9179	50	101	172.5	33.9424	1	1	2	1	1	2	2		33	2	13	2	48	1	2			1	6	2	2	2	2	1	2		109.801	6.25-200ng/ml	2
AM175	2021-07-06	2	76	1	2	2		2	94	175.5	30.5192	75	80	175.5	25.9738	1	1	1	2	1	2	2		29.1	2	12.7	2	12	1	1	2		2		1	1	1	2	2	1	10	104.352	6.25-200ng/ml	2
AM176	2021-08-06	2	85	2		2		1	84	174	27.7447	80	69	174	22.7903	1	1	2	1	1	2	2		29	2	8.8	2	60	1	1	2		1	1	2	2	1	2	1	1	1		6.25-200ng/ml
AM177	2021-08-06	2	54	2		2		1	70	161	27.0051	49	58	161	22.3757	1	1	2	1	2	2	2		20.5	2	7.4	2	60	1	1	3	2	2		1	2	2	2	2	1	2		6.25-200ng/ml
AM178	2021-08-06	1	71	2		2		1	52	160	20.3125	67	115	160	44.9219	1	1	2	1	1	2	2		31.5	2	10.7	2	48	1	1	3	1	2		2	1	2	1	1	1	7		6.25-200ng/ml
AM179	2021-08-06	2	67	2		2		1	70.3	163	26.4594	64	61	153	26.0584	1	1	2	1	1	2	2		28	2	6.7	2	36	1	1	3	1	2		1	2	2	2	2	1	2		6.25-200ng/ml
AM180	2021-08-06	1	65	2		2		2	97	153	41.4371	64	80	153	34.1749	1	1	2	1	1	2	2		11.6	2	5.3	2	12	1	1	3	1	2		1	2	2	2	1	1	1		6.25-200ng/ml
AM181	2021-08-06	1	59	2		2		1	68	175	22.2041	58	65	175	21.2245	1	1	1	1	2	2	2		22.3	2	6.7	2	12	1	1	3	1	2		1	2	2	2	2	1	1		6.25-200ng/ml
AM182	2021-08-06	1	59	2		2		2	95	157	38.5411	58	90	157	36.5126	1	1	2	1	1	2	2		11	2	4.3	2	12	1	1	3	2	2		1	2	2	2	2	1	10		6.25-200ng/ml
AM183	2021-08-06	2	70	1	21	2		2	68	167	24.3824	70	75	167	26.8923	1	1	2	2	1	2	2		34	2	7	2	7	1	1	2		2	1	1	2	2	2	2	1	2		6.25-200ng/ml
AM184	2021-08-06	1	71	2		2		2	65	159	25.711	69	68	159	26.8977	1	1	2	1	1	2	2		16.3	2	7.7	2	36	1	1	2		2		1	1	2	1	1	1	12		6.25-200ng/ml
AM185	2021-08-06	1	39	1	21	2		1	60	150	26.6667	39	62	150	27.5556	1	1	2	1	1	2	2		16	2	9.5	2	6	1	1	3	2	2		1	2	2	2	1	1	1.5		6.25-200ng/ml
AM186	2021-08-06	1	50	2		2		2	76	163	28.6048	46	60	163	22.5827	1	1	2	2	1	2	2		25	2	4	2	60	1	1	2		2		1	2	1	2	1	1	5		6.25-200ng/ml
AM187	2021-08-06

## Sheet: Sheet3
Results summary
General
Plate	Well	Group	Sample	Absorbance 1 (450nm)	Standard Curve 1 (450nm)	concetration	FINAL CONC	FINAL CONC
Plate 1	A01	Group 1	Std0001	1.057		177.87
Plate 1	B01	Group 1	Std0001	1.1462		196.209
Plate 1	C01	Group 1	Un0013	0.327	27.78	27.7787	138.894	138.894
Plate 1	D01	Group 1	Un0025	0.3529	33.1	33.1039	165.519	165.519
Plate 1	E01	Group 1	Un0037	0.2979	21.8	21.7957	108.978	108.978
Plate 1	F01	Group 1	Un0049	0.2969	21.59	21.5901	107.95	107.95
Plate 1	G01	Group 1	Un0061	0.3341	29.24	29.2385	146.193	146.193
Plate 1	H01	Group 1	Un0073	0.3899	40.71	40.7112	203.556	203.556
Plate 1	A02	Group 1	Std0002	0.7558		115.942
Plate 1	B02	Group 1	Std0002	0.8382		132.883
Plate 1	C02	Group 1	Un0014	0.3102	24.32	24.3246	121.623	121.623
Plate 1	D02	Group 1	Un0026	0.2563	13.24	13.2425	66.2127	66.2127
Plate 1	E02	Group 1	Un0038	0.2879	19.74	19.7396	98.6981	98.6981
Plate 1	F02	Group 1	Un0050	0.3029	22.82	22.8237	114.118	114.118
Plate 1	G02	Group 1	Un0062	0.3168	25.68	25.6816	128.408	128.408
Plate 1	H02	Group 1	Un0074	0.2996	22.15	22.1452	110.726	110.726
Plate 1	A03	Group 1	Std0003	0.4737		57.9408
Plate 1	B03	Group 1	Std0003	0.5		63.3482
Plate 1	C03	Group 1	Un0015	0.3151	25.33	25.3321	126.66	126.66
Plate 1	D03	Group 1	Un0027	0.2584	13.67	13.6743	68.3715	68.3715
Plate 1	E03	Group 1	Un0039	0.2728	16.64	16.635	83.175	83.175
Plate 1	F03	Group 1	Un0051	0.2593	13.86	13.8594	69.2968	69.2968
Plate 1	G03	Group 1	Un0063	0.2995	22.12	22.1246	110.623	110.623
Plate 1	H03	Group 1	Un0075	0.2816	18.44	18.4443	92.2216	92.2216
Plate 1	A04	Group 1	Std0004	0.2731		16.6967	83.4834	83.4834
Plate 1	B04	Group 1	Std0004	0.272		16.4705	82.3526	82.3526
Plate 1	C04	Group 1	Un0016	0.2729	16.66	16.6556	83.2778	83.2778
Plate 1	D04	Group 1	Un0028	0.2443	< Min	10.7753	53.8765	53.8765
Plate 1	E04	Group 1	Un0040	0.2957	21.34	21.3433	106.717	106.717
Plate 1	F04	Group 1	Un0052	0.1964	< Min	0.926863	4.63431	4.63431
Plate 1	G04	Group 1	Un0064	0.288	19.76	19.7602	98.8009	98.8009
Plate 1	H04	Group 1	Un0076	0.2937	20.93	20.9321	104.661	104.661
Plate 1	A05	Group 1	Std0005	0.2034		2.36609
Plate 1	B05	Group 1	Std0005	0.1689		-4.72725
Plate 1	C05	Group 1	Un0017	0.2673	15.5	15.5042	77.5209	77.5209
Plate 1	D05	Group 1	Un0029	0.2809	18.3	18.3004	91.502	91.502
Plate 1	E05	Group 1	Un0041	0.2537	12.71	12.708	63.5398	63.5398
Plate 1	F05	Group 1	Un0053	0.2919	20.56	20.562	102.81	102.81
Plate 1	G05	Group 1	Un0065	0.2869	19.53	19.534	97.6701	97.6701
Plate 1	H05	Group 1	Un0077	0.2197	< Min	5.71743	28.5872	28.5872
Plate 1	A06	Group 1	Blank1	0.0616		-26.7885
Plate 1	B06	Group 1	Blank1	0.0649		-26.1101
Plate 1	C06	Group 1	Un0018	0.2312	< Min	8.08188	40.4094	40.4094
Plate 1	D06	Group 1	Un0030	0.2363	< Min	9.13046	45.6523	45.6523
Plate 1	E06	Group 1	Un0042	0.3067	23.61	23.605	118.025	118.025
Plate 1	F06	Group 1	Un0054	0.3084	23.95	23.9545	119.773	119.773
Plate 1	G06	Group 1	Un0066	0.2706	16.18	16.1827	80.9134	80.9134
Plate 1	H06	Group 1	Un0078	0.309	24.08	24.0779	120.389	120.389
Plate 1	A07	Group 1	Un0001	0.2288	< Min	7.58843	37.9422	37.9422
Plate 1	B07	Group 1	Un0007	0.2805	18.22	18.2182	91.0908	91.0908
Plate 1	C07	Group 1	Un0019	0.2476	< Min	11.4538	57.2689	57.2689
Plate 1	D07	Group 1	Un0031	0.2879	19.74	19.7396	98.6981	98.6981
Plate 1	E07	Group 1	Un0043	0.2657	15.18	15.1752	75.8761	75.8761
Plate 1	F07	Group 1	Un0055	0.2276	< Min	7.34171	36.7085	36.7085
Plate 1	G07	Group 1	Un0067	0.3093	24.14	24.1395	120.698	120.698
Plate 1	H07	Group 1	Un0079	0.4001	42.81	42.8084	214.042	214.042
Plate 1	A08	Group 1	Un0002	0.2148	< Min	4.70998	23.5499	23.5499
Plate 1	B08	Group 1	Un0008	0.2535	12.67	12.6668	63.3342	63.3342
Plate 1	C08	Group 1	Un0020	0.309	24.08	24.0779	120.389	120.389
Plate 1	D08	Group 1	Un0032	0.2576	13.51	13.5098	67.5491	67.5491
Plate 1	E08	Group 1	Un0044	0.3136	25.02	25.0236	125.118	125.118
Plate 1	F08	Group 1	Un0056	0.2608	14.17	14.1678	70.8388	70.8388
Plate 1	G08	Group 1	Un0068	0.2934	20.87	20.8704	104.352	104.352
Plate 1	H08	Group 1	Un0080	0.3418	30.82	30.8217	154.108	154.108
Plate 1	A09	Group 1	Un0003	0.2944	21.08	21.076	105.38	105.38
Plate 1	B09	Group 1	Un0009	0.2481	< Min	11.5566	57.7829	57.7829
Plate 1	C09	Group 1	Un0021	0.2656	15.15	15.1547	75.7733	75.7733
Plate 1	D09	Group 1	Un0033	0.2837	18.88	18.8761	94.3804	94.3804
Plate 1	E09	Group 1	Un0045	0.2415	< Min	10.1996	50.998	50.998
Plate 1	F09	Group 1	Un0057	0.2754	17.17	17.1696	85.8479	85.8479
Plate 1	G09	Group 1	Un0069	0.2945	21.1	21.0966	105.483	105.483
Plate 1	H09	Group 1	Un0081	0.3203	26.4	26.4012	132.006	132.006
Plate 1	A10	Group 1	Un0004	0.3896	40.6	40.6495	203.248	203.248
Plate 1	B10	Group 1	Un0010	0.2935	20.89	20.891	104.455	104.455
Plate 1	C10	Group 1	Un0022	0.3008	22.39	22.3919	111.96	111.96
Plate 1	D10	Group 1	Un0034	0.295	21.2	21.1994	105.997	105.997
Plate 1	E10	Group 1	Un0046	0.289	19.97	19.9658	99.8289	99.8289
Plate 1	F10	Group 1	Un0058	0.2751	17.11	17.1079	85.5395	85.5395
Plate 1	G10	Group 1	Un0070	0.4444	> Max	51.9166	259.583	259.583
Plate 1	H10	Group 1	Un0082	0.3177	25.87	25.8666	129.333	129.333
Plate 1	A11	Group 1	Un0005	0.1647	< Min	-5.59078	-27.9539	-27.9539
Plate 1	B11	Group 1	Un0011	0.223	< Min	6.39593	31.9796	31.9796
Plate 1	C11	Group 1	Un0023	0.3218	26.71	26.7096	133.548	133.548
Plate 1	D11	Group 1	Un0035	0.3333	29.07	29.074	145.37	145.37
Plate 1	E11	Group 1	Un0047	0.2147	< Min	4.68941	23.4471	23.4471
Plate 1	F11	Group 1	Un0059	0.3884	40.02	40.4028	202.014	202.014
Plate 1	G11	Group 1	Un0071	0.2987	21.96	21.9601	109.801	109.801
Plate 1	H11	Group 1	Un0083	0.3488	32.26	32.2609	161.305	161.305
Plate 1	A12	Group 1	Un0006	0.1775	< Min	-2.95905	-14.7953	-14.7953
Plate 1	B12	Group 1	Un0012	0.2955	21.3	21.3022	106.511	106.511
Plate 1	C12	Group 1	Un0024	0.3033	22.91	22.9059	114.53	114.53
Plate 1	D12	Group 1	Un0036	0.3272	27.82	27.8199	139.099	139.099
Plate 1	E12	Group 1	Un0048	0.276	17.29	17.2929	86.4647	86.4647
Plate 1	F12	Group 1	Un0060	0.3415	30.76	30.76	153.8	153.8
Plate 1	G12	Group 1	Un0072	0.3235	27.06	27.0591	135.296	135.296
Plate 1	H12	Group 1	Un0084	0.345	31.48	31.4796	157.398	157.398
Special
Standard Curve 1 - Group 1
y = 0.00486372x + 0.191892
y = ax + b
Where:
a =	0.00486372
b =	0.191892
R²: 0.953
Plate	Sample	Concentration	Average Signal	CV%	Fitted Signal	Residual
Plate 1	Std0001	200	1.102	5.726	1.165	-0.06304
Plate 1	Std0002	100	0.797	7.311	0.6783	0.1187
Plate 1	Std0003	50	0.4869	3.82	0.4351	0.05177
Plate 1	Std0004	25	0.2726	0.2854	0.3135	-0.04093
Plate 1	Std0005	12.5	0.1862	13.11	0.2527	-0.06654

## Sheet: Sheet2
Results summary
General
Plate	Well	Group	Sample	Absorbance 1 (450nm)	Standard Curve 1 (450nm)	concentration	final concetration	final concetration
Plate 1	A01	Group 1	Std0001	1.3823		191.764
Plate 1	B01	Group 1	Std0001	1.4708		205.024
Plate 1	C01	Group 1	Un0013	0.2817	26.86	26.8603	134.301	134.301
Plate 1	D01	Group 1	Un0025	0.2836	27.14	27.145	135.725	135.725
Plate 1	E01	Group 1	Un0037	0.308	30.8	30.8008	154.004	154.004
Plate 1	F01	Group 1	Un0049	0.3895	43.01	43.012	215.06	215.06
Plate 1	G01	Group 1	Un0061	0.3787	41.4	41.3939	206.969	206.969
Plate 1	A02	Group 1	Std0002	0.7874		102.63
Plate 1	B02	Group 1	Std0002	0.7885		102.794
Plate 1	C02	Group 1	Un0014	0.2948	28.82	28.8231	144.115	144.115
Plate 1	D02	Group 1	Un0026	0.2624	23.97	23.9686	119.843	119.843
Plate 1	E02	Group 1	Un0038	0.2859	27.49	27.4896	137.448	137.448
Plate 1	F02	Group 1	Un0050	0.2516	22.35	22.3504	111.752	111.752
Plate 1	G02	Group 1	Un0062	0.2839	27.19	27.1899	135.95	135.95
Plate 1	A03	Group 1	Std0003	0.4392		50.4586
Plate 1	B03	Group 1	Std0003	0.4651		54.3392
Plate 1	C03	Group 1	Un0015	0.2768	26.13	26.1261	130.631	130.631
Plate 1	D03	Group 1	Un0027	0.247	21.66	21.6612	108.306	108.306
Plate 1	E03	Group 1	Un0039	0.2856	27.44	27.4446	137.223	137.223
Plate 1	F03	Group 1	Un0051	0.2699	25.09	25.0923	125.461	125.461
Plate 1	G03	Group 1	Un0063	0.3037	30.16	30.1566	150.783	150.783
Plate 1	A04	Group 1	Std0004	0.2866		27.5945	137.972	137.972
Plate 1	B04	Group 1	Std0004	0.2241		18.2301	91.1503	91.1503
Plate 1	C04	Group 1	Un0016	0.2721	25.42	25.4219	127.11	127.11
Plate 1	D04	Group 1	Un0028	0.2413	20.81	20.8071	104.036	104.036
Plate 1	E04	Group 1	Un0040	0.285	27.35	27.3547	136.774	136.774
Plate 1	F04	Group 1	Un0052	0.2613	23.8	23.8038	119.019	119.019
Plate 1	G04	Group 1	Un0064	0.2737	25.66	25.6617	128.308	128.308
Plate 1	A05	Group 1	Std0005	0.1971		14.1846	70.9231	70.9231
Plate 1	B05	Group 1	Std0005	0.1557		7.98163	39.9082	39.9082
Plate 1	C05	Group 1	Un0017	0.2401	20.63	20.6273	103.137	103.137
Plate 1	D05	Group 1	Un0029	0.2695	25.03	25.0324	125.162	125.162
Plate 1	E05	Group 1	Un0041	0.2564	23.07	23.0696	115.348	115.348
Plate 1	F05	Group 1	Un0053	0.2764	26.07	26.0662	130.331	130.331
Plate 1	G05	Group 1	Un0065	0.2543	22.75	22.7549	113.775	113.775
Plate 1	A06	Group 1	Blank1	0.0556		-7.01642
Plate 1	B06	Group 1	Blank1	0.06		-6.35717	-31.7858	-31.7858
Plate 1	C06	Group 1	Un0018	0.2578	23.28	23.2793	116.397	116.397
Plate 1	D06	Group 1	Un0030	0.2269	18.65	18.6496	93.2479	93.2479
Plate 1	E06	Group 1	Un0042	0.276	26.01	26.0063	130.031	130.031
Plate 1	F06	Group 1	Un0054	0.2581	23.32	23.3243	116.621	116.621
Plate 1	G06	Group 1	Un0066	0.3153	31.89	31.8946	159.473	159.473
Plate 1	A07	Group 1	Un0001	0.2893	28	27.999	139.995	139.995
Plate 1	B07	Group 1	Un0007	0.2644	24.27	24.2682	121.341	121.341
Plate 1	C07	Group 1	Un0019	0.3165	32.07	32.0744	160.372	160.372
Plate 1	D07	Group 1	Un0031	0.2459	21.5	21.4964	107.482	107.482
Plate 1	E07	Group 1	Un0043	0.3977	44.24	44.2407	221.203	221.203
Plate 1	F07	Group 1	Un0055	0.2616	23.85	23.8487	119.244	119.244
Plate 1	G07	Group 1	Un0067	0.2958	28.97	28.9729	144.865	144.865
Plate 1	A08	Group 1	Un0002	0.2803	26.65	26.6505	133.253	133.253
Plate 1	B08	Group 1	Un0008	0.2481	21.83	21.826	109.13	109.13
Plate 1	C08	Group 1	Un0020	0.2266	18.6	18.6046	93.0231	93.0231
Plate 1	D08	Group 1	Un0032	0.2501	22.13	22.1256	110.628	110.628
Plate 1	E08	Group 1	Un0044	0.279	26.46	26.4558	132.279	132.279
Plate 1	F08	Group 1	Un0056	0.2447	21.32	21.3166	106.583	106.583
Plate 1	G08	Group 1	Un0068	0.2192	17.5	17.4959	87.4794	87.4794
Plate 1	A09	Group 1	Un0003	0.3011	29.77	29.767	148.835	148.835
Plate 1	B09	Group 1	Un0009	0.2692	24.99	24.9874	124.937	124.937
Plate 1	C09	Group 1	Un0021	0.154	< Min	7.72692	38.6346	38.6346
Plate 1	D09	Group 1	Un0033	0.2478	21.78	21.781	108.905	108.905
Plate 1	E09	Group 1	Un0045	0.2108	16.24	16.2373	81.1865	81.1865
Plate 1	F09	Group 1	Un0057	0.2394	20.52	20.5225	102.612	102.612
Plate 1	G09	Group 1	Un0069	0.2711	25.27	25.2721	126.36	126.36
Plate 1	A10	Group 1	Un0004	0.2871	27.67	27.6694	138.347	138.347
Plate 1	B10	Group 1	Un0010	0.2456	21.45	21.4514	107.257	107.257
Plate 1	C10	Group 1	Un0022	0.2652	24.39	24.3881	121.94	121.94
Plate 1	D10	Group 1	Un0034	0.2725	25.48	25.4819	127.409	127.409
Plate 1	E10	Group 1	Un0046	0.268	24.81	24.8076	124.038	124.038
Plate 1	F10	Group 1	Un0058	0.211	16.27	16.2673	81.3363	81.3363
Plate 1	G10	Group 1	Un0070	0.2997	29.56	29.5573	147.786	147.786
Plate 1	A11	Group 1	Un0005	0.2887	27.91	27.9091	139.546	139.546
Plate 1	B11	Group 1	Un0011	0.1702	< Min	10.1542	50.7709	50.7709
Plate 1	C11	Group 1	Un0023	0.2474	21.72	21.7211	108.606
Plate 1	D11	Group 1	Un0035	0.2146	16.81	16.8067	84.0333	84.0333
Plate 1	E11	Group 1	Un0047	0.1911	13.29	13.2856	66.4282	66.4282
Plate 1	F11	Group 1	Un0059	0.2323	19.46	19.4587	97.2933	97.2933
Plate 1	G11	Group 1	Un0071	0.2692	24.99	24.9874	124.937	124.937
Plate 1	A12	Group 1	Un0006	0.2969	29.14	29.1377	145.689	145.689
Plate 1	B12	Group 1	Un0012	0.285	27.35	27.3547	136.774	136.774
Plate 1	C12	Group 1	Un0024	0.2714	25.32	25.317	126.585	126.585
Plate 1	D12	Group 1	Un0036	0.2924	28.46	28.4635	142.317	142.317
Plate 1	E12	Group 1	Un0048	0.2533	22.61	22.6051	113.026	113.026
Plate 1	F12	Group 1	Un0060	0.2336	19.65	19.6534	98.2672	98.2672
Plate 1	G12	Group 1	Un0072	0.279	26.46	26.4558	132.279	132.279
Special
Standard Curve 1 - Group 1
y = 0.0066742x + 0.102429
y = ax + b
Where:
a =	0.0066742
b =	0.102429
R²: 0.999
Plate	Sample	Concentration	Average Signal	CV%	Fitted Signal	Residual
Plate 1	Std0001	200	1.427	4.387	1.437	-0.01072
Plate 1	Std0002	100	0.788	0.09871	0.7698	0.0181
Plate 1	Std0003	50	0.4522	4.05	0.4361	0.01601
Plate 1	Std0004	25	0.2554	17.31	0.2693	-0.01393
Plate 1	Std0005	12.5	0.1764	16.6	0.1859	-0.009457
